# Supplementary material for: Factors motivating maternal healthcare clients to use mHealth interventions in rural Malawi
Source: PLOS Digit Health. 2025 Apr 22;4(4):e0000805. doi: 10.1371/journal.pdig.0000805 (PMC12013878; doi:10.1371/journal.pdig.0000805)
Supplement: S1 Table — (XLSX) [file pdig.0000805.s001.xlsx]

## Sheet: Sheet1
Document title	Document Type	Link
Impact evaluation for CCPF, Malawi’s health and nutrition hotline – Preliminary Report	Project Information	https://www.villagereach.org/wp-content/uploads/2020/02/VR_CCPFImpactEval_FINAL.-2_24_20.pdf
Impact Evaluation of Malawi’s Maternal Child Health and Nutrition Hotline: Chipatala Cha Pa Foni (CCPF) – Full Report	Project Information	None
Chipatala Cha Pa Foni: Healthcare through mobile phone	Project Information	https://www.villagereach.org/wp-content/uploads/2016/08/CCPF-Case-Study-UN-Foundation.pdf
Evaluation of the Information and Communication Technology for Maternal, Newborn and Child Health Project: Improving Access to Reproduction, Maternal and Newborn Health Information and Services in Malawi	CCPF usage Report	https://www.villagereach.org/wp-content/uploads/2009/08/VR-Exec-Summary-of-CCPF-Eval_Feb-21_FINAL.pdf
Where there is no phone: The benefits and limitations of using intermediaries to extend the reach of mHealth to individuals without personal phones in Malawi	Published article	https://aps.journals.ac.za/pub/article/view/714
Scaling up a health and nutrition hotline in Malawi: The benefits of multi-sectoral collaboration	Published article	Scaling up a health and nutrition hotline in Malawi: the benefits of multisectoral collaboration | The BMJ
SMS versus voice messaging to deliver MNCH communication in rural Malawi: Assessment of delivery success and user experience	Published article	SMS versus voice messaging to deliver MNCH communication in rural Malawi: assessment of delivery success and user experience | Global Health: Science and Practice
Strengthening the home-to-facility continuum of newborn and child health care through mHealth : Evidence from an intervention in rural Malawi	Published article	aps.journals.ac.za/pub/article/view/717
