# Supplementary material for: Factors motivating maternal healthcare clients to use mHealth interventions in rural Malawi
Source: PLOS Digit Health. 2025 Apr 22;4(4):e0000805. doi: 10.1371/journal.pdig.0000805 (PMC12013878; doi:10.1371/journal.pdig.0000805)
Supplement: S2 Table — (XLSX) [file pdig.0000805.s002.xlsx]

## Sheet: Sheet1
Characteristic	No of Clients
Age range: 15-19	2
20-25	6
26-35	8
36-45	4
Educational level
Primary	17
Junior Secondary	3
No. of pregnancy used CCPF
1	13
2	4
3	3
Months started ANC
2	7
3	13
No of ANC visits
4	9
5	11
Mobile phone ownership
Owned a mobile phone	15
Did not own a mobile phone	5
